# Supplementary material for: Sexual dimorphism in the Arachnid orders
Source: PeerJ. 2018 Nov 6;6:e5751. doi: 10.7717/peerj.5751 (PMC6225839; doi:10.7717/peerj.5751)
Supplement: Supplemental Information 1 [file peerj-06-5751-s001.xlsx]

## Sheet: Sheet1
Order	Taxonomy	Reference	Form of dimorphism	Bias	Observational/Numerical/Statstical	Notes
ACARI	Brachypyline mite species (n=60)	Behan-Pelletier & Eamer, 2010	Overall body size	♀	Observation
			Leg length (relative to body width)	♂	Observation
			Body shape	Males are asymmetrical	Observation
			Arrangement of dermal purose area	Arrangements different between sexes, males generally have a larger area	Observation
			Anal tubercles and setae	Present in males	Observation
			Presence of leg setae	Present in males	Observation
			Prodorsal structures	Modified in males	Observation
	Autogneta species (n=6)	Behan-Pelletier & Eamer, 2015a	Arrangement of dermal purose area	Arrangements different between sexes, males generally have a larger area	Observation
	Brachypyline mite species (n=77)	Behan-Pelletier & Eamer, 2015b	Overall body size	♀	Observation
			Leg length (relative to body width)	♂	Observation
			Body shape	Males have modified prosomal shield shape and can be assymetrical	Observation
			Arrangement of dermal purose area	Arrangements different between sexes, males generally have a larger area	Observation
			Anal tubercles and setae	Present in males	Observation
			Presence of leg setae	Present in males	Observation
			Prodorsal structures	Modified in males	Observation
	Asigmata (comments on 10 genera)	Proctor, 2003	Bifurcation of idostoma	Present in males	Observation
			Leg III length	♂	Observation
			Leg ornamentation	Present in males	Observation
			Anal tubercles and setae	Present in males	Observation
			SSD in chelicerae (within gnathosoma)	♂	Observation
			SSD in pedipalps (within gnathsoma)	♂	Observation
			Branching and shape dimorphism in pedipalps (within gnathosma)	Present in males	Observation
			Body asymmetry	Present in males	Observation
	Michaelia neotropica	Proctor & Knee, 2018	Body asymmetry	Present in males	Observation
	Ameronothrus lineatus	Søvik et al, 2004	Leg length (relative to body width)	♂	Observation
AMBLYPYGI	Amblypgid species (n=11)	Weygoldt, 2000	Pedipalp length	♂	Numerical
			Pedipalp spination	Males spines generally larger, males also have more glandular pores on spines	Observation
			Opistosoma dimorphism (related to egg carrying)	Modifications present in females	Observation
			Genital operculum hair	Present in females	Observation
	Phrynichus species (n=2)	Weygoldt, 2003	Pedipalp length	♂	Numerical
	Amblypgid species (n=36)	Mcarthur et al, 2018	Pedipalp length	♂	Statistical
			Whip femur length	♂	Statistical
			Carapace width	♀	Statistical
	Charinus jibaossu	Vasconcelos et al, 2014	Number of pedipalp spines	More in males	Numerical
			Pedipalp tibia and femur length	♂	Statistical	PCA
			Carapace width	♂	Numerical	PCA
	Sarax species (n=2)	Rahmadi et al, 2010	Pedipalp length/shape	Males longer and more "slender"	Observation
	Heterophrynus boterorum	Guipponi & Kury, 2013	Pedipalp length	♂	Observation
ARANEAE	Araneomorphae species (n=489)	Foellmer & Moya-Lorano, 2007	Body length	♀	Statistical
			Carapace length	♀	Statistical
	Labidognatha species (n=554)	Head, 1995	Body length	♀	Statistical
	Comments on 'Araneae'	Vollrath, 1998	Overall body size	♀	Observation
	Araneomorphae species (n=536)	Hormiga, Scharff & Coddington, 2000	Body length	♀	Statistical
	Argyroneta aquatica	Schütz & Taborsky, 2003	Cephalothorax width	♂	Statistical
			First leg length	♂	Statistical
			Body shape	More "elongate" in males	Observation
	Linyphia triangularis	Lang, 2000	Cephalothorax width	♂	Statistical
	Araneidae genera (n=23)	Coddington, Hormiga & Scharff, 1997	Body length	♀	Statistical
	Araneidae species (n=112)	Moya-Larano et al., 2002	Body length	♀	Statistical
	Araneidae species (n=28)	Elgar, 1991	Body length	♀	Numerical
	Thomisidae genera (n=7)	Legrand & Morse, 2000	Cephalothorax width	♀	Numerical
	Donacosa merlini	Fernández-Montraveta & Marugán-Lobón, 2017	Relative proportions of prosoma and opistosoma	Females with larger opistosoma in relation to opistosoma	Statistical
			Carapace size	♂	Statistical
			Carapace shape	Males with increased anterior projection	Statistical
	Oedothorax gibbosus	Heinemann & Uhl, 2000	Cephalothorax gland	Gland present in some males (male-dimorphism) but absent in all females	Observation
	Lycosidae species (n=4)	Aisenberg et al., 2010	Carapace width	♀♂	Statistical
			Chelicerae length	♀♂	Statistical
			Leg I tibia–patella length	♀♂	Statistical
			Leg II tibia–patella length	♀♂	Statistical
			Palpal claws and spines	Presence in either sex vairiable across species	Observation
			Chelicerae pigmentation	Darker pigmentation present in males	Observation
	Araneidae species (n=43)	Magalhaes & Santos, 2012	Prensence of carapace spines	♀	Observation
			Overall body size	♀	Numerical
	Venatrix lapidosa	Framenau, 2005	Leg length	♂	Statistical
			Carapace width	♀	Statistical
	Comments on Maratus	Girard & Endler, 2014	Colouration	Males brighter and more colourful	Observation
			Third leg length	♂	Observation
			White bristles on third leg	Present in males	Observation
			Lateral opistosoma flaps	Present in males	Observation
	Pholcidae species (n=4)	Eberhard & Briceno, 1985	Chelicerae modifications	Present in males	Observation
			Overall body size	♀	Observation
			Colouration	Brighter marking on male legs	Observation
	Araneidae species (n=78)	Peckham & Peckham, 1889	Opistosoma colouration	Males brighter and more colourful	Observation
			Opistosoma ornamentation	Present in females	Observation
			Overall body size	♀	Observation
			Chelierae size	♂	Observation
			Chelierae setae tufts	Present in males	Observation
			Chelicerae dentition	More prevelent in males	Observation
			Chelicerae colouration	Males brighter and more colourful	Observation
			Leg Length	♂	Observation
			Leg one shape	More flattened in males of some taxa	Observation
			Leg setae tufts	Present in males	Observation
			Leg colouration	Males brighter and more colourful	Observation
			Pedipalp length	♂	Observation
			Pedipalp apopyses	Present in males	Observation
			Pedipalp setae tufts	Present in males	Observation
			Pedipalp colouration	Males brighter and more colourful	Observation
			Carapace colouration	Males brighter and more colourful	Observation
			Carapace setae tufts	Present in males	Observation
			Carapace shape	Males with anterior carapce buldge and groove	Observation
			Carapace size	Males with larger carpace (not a proxy for overall size in this taxa)	Observation
	Schizocosa ocreata	Scheffer et al., 1996	Overall body size	♀	Observation
			Leg I setae tufts	Present in males	Observation
	Zygoballus rufipes	Faber, 1983	Leg I length	♂	Statistical
			Chelicerae length	♂	Statistical	Tested against p=0.10
			Carapace shape	Male with flatter dorsal surface	Observation
	Paratrechalea species (n=4)	Costa-Schmidt & de Araújo, 2008	Chelicerae basal segment length	♂	Statistical
			Chelicerae basal segment width	♂	Statistical
			Chelicerae basal segmetn lateral width	♂	Statistical
			Chelicerae fang length	♂	Statistical
			Carapace centroid size	♀	Statistical
	Lycosidae species (n=6)	Walker & Rypstra, 2002	Carapace width	♀	Statistical
			Chelicerae pautron length	♀	Statistical
			Chelicerae pautron width	♀	Statistical
			Chelicerae fang width	♀	Statistical
	Zodarion jozefienae	Pekár et al., 2011	Body length	♀	Statistical
			Prosoma width	♀	Statistical
			Chelicerae length	♀	Statistical
	Cosmophasis umbratica	Lim & Li, 2006	UV reflectivity (whole body)	Males reflect more UV light and at a wider range of frequencies	Statistical
	Theraphosidae species (n=2)	Bertani & Guadanucci, 2013	Length of urticating setae	♂	Statistical
			Presence of type III setae	Present in males	Observation
PALPIGRADI	Eukoenenia chilanga	Montaño-Moreno & Francke, 2013	Number of setae on opistosomal sternites X and XI	Males with more 'v' setae on segments X and XI	Numerical
	Eukoenenia maroccana	Barranco & Mayoral, 2007	Opisthosomal glandular setae	Thicker and more cylindrical in males	Observation
	Eukoenenia sagarana	Souza & Ferreira, 2012	Opisthosomal setae	Thicker and more cylindrical in males	Observation
	Palpigradi genera (n=3)	Condé, 1991	Number of setae on sternite VI	More setae in males	Numerical
			Number of glandular masses under segment VII	More glanduar masses in females	Numerical
OPILIONES	Neosadocus maximus	Willemart et al, 2009	Dorsal scute width	♂	Statistical	Statistically significant positive allometry found in males and not in females
			Modified external apophyses on coxa IV	Present in males	Statistical	Statistically significant positive allometry found in males and not in females
			Diameter of the femur IV	♂	Statistical	Statistically significant positive allometry found in males and not in females
			Modified Dorso-basal spine on femur IV	Present in males	Statistical	Statistically significant positive allometry found in males and not in females
	Longiperna concolor & Promitobates ornatus	Zatz, 2010	Dorsal scute length	♀	Statistical	95% CI don't overlap
			Leg III femur length	♂	Statistical	95% CI don't overlap
			Leg IV femur length	♂	Statistical	95% CI don't overlap
	Opiliones families (n=14)	Pinto-da-Rocha et al., 2007	Anal tergites	Modified in males, with grooves and other elaborations	Observation
			Chelicerae size	♂	Observation
			Chelicerae dentition	Present or more pronounced in males	Observation
			Prosoma/opistsoma join (saddle)	More pronounced in males	Observation
			Palpal spines or apopyses	Generally more present or more prnounced in males, however reverse can be true	Observation
			Leg thickness	♂	Observation
			Pedipalp size	♂	Observation
			Overall body size	♀	Observation
			Body segment modifications	Females can larger gaps between tergites, but males can have more developed scolerization	Observation
			Patternation	Different between sexes	Observation
	Longiperna concolor	Zatz et al, 2011	Dorsal scute length	♀	Statistical
			Leg IV femur length	♂	Statistical
	Opiliones species (n=23)	Willemart et al, 2010	Gland openings leg I tarsi	Prensent in males	Observation
			Gland openings leg III tarsi	Prensent in males	Observation
			Gland openings leg IV tarsi	Prensent in males	Observation
			Gland openings leg I femur	Prensent in males	Observation
	Opiliones species (n=6)	Proud & Felgenhauer, 2013	Gland openings leg I tarsi	Prensent in males	Observation
	Gryne species (n=2)	da Silva Fernandes & Willemart, 2014	Gland openings leg I metatarsus	Prensent in males	Observation
			Gland openings leg IV metatarsus	Prensent in males	Observation
	Iporangaia pustulosa	Murayama & Willemart, 2015	Gland openings leg IV metatarsus	Prensent in males	Observation
	Dicranopalpus ramosus	Wijnhoven, 2013	Number of campaniform sensillum	♀	Statistical
			Number of falciform setae	♀	Statistical
			Glandular plumose setae on pedipalp	Present in female	Observation
			Sensilla chaetica on pedipalp	Present in males	Observation
			Sensilla basiconica legs I & II	More in females	Numerical
			Leg I solenidia	More in females	Numerical
			Leg III & IV tarsi bipterate setae	Present in males	Observation
			Leg length	♂	Numerical
	Phalangium opilio	Willemart et al. 2006	Pedipalp length	♂	Statistical
			Chelicerae length	♂	Statistical
			Presence of cheliceral horn	Present in males	Observation
			Prosoma size	♀	Statistical
			Presence of mechano-receptor hairs on pedipalp and chelicerae	Present in males	Observation
	Pantopsalis cheliferoides	Painting et al, 2015	Chelicerae size	♂	Statistical
	Megalopsalidinae species (n=8)	Taylor, 2004	Chelicerae size	♂	Observation
			Chelicerae dentition	More strongly developed in males	Observation
			Colouration	Direction not indicated	Observation
			Level of scolerization	Direction not indicated	Observation
			Pedipalp setae	More in females	Observation
	Opiliones species (n=51)	Machado et al, 2016	Leg IV spines	Present in males	Numerical
			Leg IV femur length	♂	Numerical
			Chelicerae size	♂	Numerical
			Pedipalp size	♂	Numerical
			Body length	♂♀	Numerical
			Leg II length	♂	Numerical
			Presence of pedipalp horns	♂	Numerical
PSEUDOSCORPIONES	Pseudoscorpiones speces (n=52)	Zeh, 1987a	Carapace length	♀	Numerical
			Pedipalp chelae silhouette area	♂♀	Numerical
	Dinocheirus arizonensis.	Zeh, 1987b	Pedipalp mass	♂	Statistical	Also significant relative to overall body mass
			Pedipalp chelae mass	♂	Statistical	Also significant relative to overall body mass
			Pedipalp chelae silhouette area	♂	Statistical	Also significant in nymphs
	Pseudoscorpiones speces (n=52)	Zeh, 1986	Pedipalp chelae silhouette area	♂♀	Numerical
			Pediplap shape	Male with larger pedipalp hand in Dinocheirus arizonensis	Observation
RICINULEI	Cryptocellus species (n=5)	Cooke, 1967	Carapace length-width ratio	♂	Observation
			Leg III modifications	Present in males	Observation
			Sercond leg length	♂	Observation
	Pseudocellus pachysoma	Teruel & Schramm, 2014	Carapace length	♀	Numerical
			First leg thickness	♂	Observation
			First leg spine and coarse cuticle texture	Present in males	Observation
	Ricinoides hanseni	Legg, 1976	Leg III modifications	Present in males	Observation
			Leg length	♂	Numerical
			Chelicerae size	♂	Observation
			Pediplap tibia tubercles	Present in males	Observation
	Ricinoides hanseni	Legg, 1977	Leg III modifications	Present in males	Observation
	Cryptocellus	Pittard & Mitchell, 1972	Cucullus width	♂	Observation
			Leg II femur diameter	♂	Observation
	Cryptocellus	Cooke & Shadab, 1973	Body tubercles	No direction specified	Observation
			Leg II thickness	♂	Observation
			Leg II femur spur	Less developed in females	Observation
	Cryptocellus	Pittard, 1970	Cucullus width	♂	Observation
			Leg II thickness	♂	Observation
SCHIZOMIDA	Comments on Schizomids in general	Harvey, 2003	Posterior flagellum	Long in females, short and bulbous in males	Observation
	Schizomus species (n=11)	Rowland & Reddell, 1980	Posterior flagellum	Long in females, short and bulbous in males	Observation
			Pedipalp length	♂	Observation
			Pediplap tibial spur	Present in males	Observation
	Protoschizomidae species (n=20)	Rowland & Reddell, 1978	Pedipalp length	♂	Observation
			Attenuation of abdominal tergites	Present in males	Observation
			Posterior flagellum	Long in females, short and bulbous in males	Observation
			Pediplap tibial spur	Present in males	Observation
	Schizomid species (n=6)	Harvey, 2001	Pedipalp length	♂	Observation
			Pedipalp distal extension of trochanter	Present in males	Observation
			Posterior flagellum	Long in females, short and bulbous in males	Observation
	Rowlandius potiguar	Santos et al, 2013	Pedipalp length	♂	Observation
	Mayazomus species (n=5)	Monjaraz-Ruedas & Francke, 2015	Pedipalp length	♂	Observation
			Posterior flagellum	Long in females, short and bulbous in males	Observation
			Pedipalp tibial mesal apophysis	Present in males	Observation
	Schizomus species (n=6)	Rowland & Reddell, 1981	Pedipalp length	♂	Observation
			Attenuation of abdominal tergites	Present in males	Observation
			Posterior flagellum	Long in females, short and bulbous in males	Observation
			Pediplap tibial spur	Present in males	Observation
	Schizomus species (n=20)	Rowland & Reddell, 1979	Pedipalp length	♂	Observation
			Attenuation of abdominal tergites	Present in males	Observation
			Posterior flagellum	Long in females, short and bulbous in males	Observation
			Pediplap tibial spur	Present in males	Observation
SCORPIONES	Scorpiones genera (n=6)	Koch, 1977	Number of pectinal teeth	♂	Observation
			Spur on pedipalp hand	Present in males	Observation
			Tooth on base of pedipalp movable finger	Present in males	Observation
			Carapace length	♀	Observation
			Metasoma length	♂	Observation
			Pedipalp humerus or brachium length	♂	Observation
			Pedipalp hand length	♂	Observation
			Pedipalp keels of hand	More strongly developed in males	Observation
			Pectine length	♂	Observation
			Telson vesicle length	♂	Observation
			Carapace texture	More ganulated in males	Observation
			Pedipalp hand width	♀	Observation
	Centruroides margaritatus	Sánchez-Quirós et al. 2012	Carapace size	♀	Statistical
			Pedipalp chelae width	♀	Statistical
			Metasoma segments I-V length	♂	Statistical	Each individual segment is longer in males
			Metasoma length	♂	Statistical
	Scorpiones genera (n=25)	Polis and Sissom, 1990	Overall body size	♀	Observation	25 genera mentioned, further comments on some geogrpahically defined species groups are made
			Carapace length:Sternite VII width	♀	Observation
			Metasoma legnth	♂	Observation
			Metasoma segment length	♂	Observation
			Pedipalp chlae elongation	Both males and females described as more elongate in different species	Observation
			Telson size	♀♂	Observation
			Number of pectinal teeth	♂	Observation
			Pediapalp chelae apopyses and other modifications	Present in males	Observation
			Granular pedipalp chelae ridge	Present in males	Observation
			Carapce ganulation and other modifications	Present in males	Observation
	Centruroides vittatus	Carlson et al. 2014	Body mass (relative to body length inc metasoma)	♀	Statistical
			Metasoma length	♂	Statistical
			Metasoma mass	♂	Statistical
			Metasoma thickness	♀	Statistical
			Leg length	♂	Statistical
	Hadrurus arizonensis	Fox et al. 2015	Prosoma size	♀	Statistical
			Pedipalp chelae length	♂	Statistical
			Metasoma segement length (I&V)	♂	Statistical	Each individual segment is longer in males
			Metasoma length	♂	Statistical
			Total body length (inc metasoma)	♂	Statistical
			Pectine length	♂	Statistical
	Heterometrus laoticus	Booncham et al. 2007	Carapace width	♀	Statistical
			Pedipalp chelae length	♂	Statistical
			Pedipalp chelae width	♂	Statistical
			Pedipalp femur length	♂	Statistical
			Pedipalp patella length	♂	Statistical
			Metasoma segment II&IV width	♂	Statistical	Each individual segment is longer in males
			Telson length	♂	Statistical
			Pectine length	♂	Statistical
	Chaerilus species (n=3)	Lourenco & Duhem, 2010	Telson modifications	No direction specified	Observation
			Total body length (inc metasoma)	♀♂	Numerical
			Carapace size	♀♂	Numerical
			Metasoma segment lenghs (I-V)	♀♂	Numerical	Each individual segment measured
			Metasoma segment widths (I-V)	♀♂	Numerical	Each individual segment measured
			Vesicle width/depth	♀♂	Numerical
			Pedipalp femur length	♂	Numerical
			Pedipalp patella length	♂	Numerical
			Pedipalp chelae width	♂	Numerical
			Pedipalp chelae length	♀	Numerical
			Pedipalp chelae movable finger length	♂	Numerical
	Euscorpius alpha	Sentenská et al., 2017	Telson size	♂	Statistical
			Number of venom secretory cells	♂	Statistical
			Venom gland size	♂	Statistical
			Reletive proportions of secretory cells	Male have proportionall more A type cells	Statistical
	Scoprion species (n=9)	Carrera et al., 2009	Pedipalp chelae movable finger width	♀	Statistical
			Pedipalp chelae movable finger length	♀	Statistical
			Pedipalp chelae movable finger angle of curvature	♀	Statistical
			Pedipalp chelae fixed finger length	♀	Statistical
			Pedipalp chelae fixed finger angle of curvature	♀	Statistical
			Pedipalp chelae fixed finger width	♂	Statistical
			Pedipalp chelae base (hand) width	♀	Statistical
			Pedipalp chelae base (hand) length	♀	Statistical
	Tityus species (n=2)	Prendini, 2001	Total body length (inc metasoma)	♂	Numerical
			Carapace size	♂	Numerical
			Metasoma length (inc and exc telson)	♂	Numerical
			Sternite VII length	♂	Numerical
			Sternite VII width	♂	Numerical
			Metasoma segment lenghs (I-V)	♂	Numerical
			Metasoma segment widths (I-V)	♀♂	Numerical
			Telson length	♂	Numerical
			Vesicle length	♂	Numerical
			Pedipalp length	♂	Numerical
			Pedipalp femur length	♂	Numerical
			Pedipalp chelae dentition	More pronounced in males	Observation
			Pedipal chelae length	♀♂	Numerical
			Pediapalp chelae width	♂	Numerical
			Pectine length (along dentate margin)	♂	Numerical
	Paruroctonus mesaensi	Polis & Farley, 1979a	Body length	♀	Numerical
			Pectine length	♂	Statistical	In terms of adult growth rate
	Tityua trinitatis	Alexander, 1959	Metasoma length	♂	Observation
			Metasoma colour	No direction specified	Observation
			Number of pecitnal teeth	♂	Numerical
	Scorpiones genera (n=8)	Williams, 1980	Metasoma length	♂	Observation
	Bothriuridae species (n=5)	Mattoni, 2005	Number of pecitnal teeth	♂	Numerical
			Overall body size	♀	Observation
			Number of pecitnal teeth	♂	Numerical
			Apophysis near base of the movable finger	More developed in males	Observation
			Carapace texture	More ganular in males	Observation
SOLIFUGAE	Comments on solifugae in general	Punzo 1998b	Presenece of chelcieral flagellum	Present in males	Observation
			Malleoi width	♂	Observation
			Chelicerae width	♀	Observation
			Chelicerae dention	More pronounced in females	Observation
			Chelicerae angle of curvature	♀	Observation
			Overall body size	♀	Observation
			Leg length	♂	Observation
	Oltacola chacoensis	Peretti & Willemart, 2007	Chelicerae length	♂	Statistical
			Pedipalp length (absolute and relative to body size)	♂	Statistical
			Leg I length (absolute and relative to body size)	♂	Statistical
			Raquet organs (malleoi) length (absolute and relative to body size)	♂	Statistical
	Eremobates marathoni	Punzo, 1998a	Body length	♀	Numerical
			Chelicerae length	♀	Numerical
			Chelicerae width	♀	Numerical
			Propeltidium length	♀	Numerical
			Propeltidium width	♀	Numerical
			Pedipalp length	♂	Numerical
	Eremobates species (n=10)	Brookhart & Muma, 1981	Limb length (relative to body size)	♂	Numerical
	Comments on Solifugae in general	Bird, 2015	Pedipalp chelciera dentition	Reduced in males	Observation
			Pedipalp chelae fixed finger angle of curvature	♀	Numerical
			Pediplap chelae width and depth	♀	Numerical
	Galeodes caspius subfuscus & Gluvia dorsalis	Hrušková‐Martišová et al., 2010	Propeltidium width	♀	Numerical
			Length of fixed cheliceral finger	♂	Numerical
			Length of pedipalp	♀♂	Numerical
			Number of ventral spines on pedipalpal femur	♂	Numerical
			Length of spines on pedipalpal femur	♂	Numerical
			Length of spines on pedipalpal tibia	♂	Numerical
			Length of leg IV	♂	Numerical
	Comments on Daesiidae	Lawrence, 1954	Cheliceral dention	More pronounced in males	Observation
UROPYGI	Thelyphonus zinganus	Weygoldt, 1988	Prosomal scutum length	♂	Numerical
			Pedipalp tibia (relative to body length)	♂	Numerical
			Leg I modifications	Distal articles more scolerised in females, distal apopysis also present in females	Observation
	Mastigoproctus giganteus	Weygoldt, 1971	Pedipalp length	♂	Numerical
			Pedipalp trochanter spines	More pronounced in males	Observation
			Pedipalp patellar apophysis	Broader in females	Observation
			Pedipalp hand apopysis	Present in males	Observation
			Arrangement of pedipalp trochanter spines	Female 3rd dorsal spine lengthened relative to other dorsal spines	Observation
			Pedipalp trochanter width	♀	Observation
			Pedipalp patellar apophysis	Broader in females	Observation
			Pedipalp tibia length	♂	Observation
			Pedipalp tibia apopysis	Larger in males	Observation
	Uropygi species (n=61)	Gravely, 1916	Pedipalp tibia apopysis size	Larger in males	Observation	Taxonomy has changed signficantly since publication, spcies number does not reflect current taxonomy
			Pedipalp tibia apopysis form	Modified and often curved in males	Observation
	Etienneus africanus	Huff & Prendini, 2009	Pedipalp spination and granualtion	More pronounced in males	Observation
			Pedipalp patellar apophysis	Reduced in males	Observation
			Leg I modifications	Females have curved apopysis on tarsomere IX	Observation
			Opistosoma modifications	Females posess grove and other minor modifications	Observation
